# Supplementary material for: Using Genetic Algorithms in a Large Nationally Representative American Sample to Abbreviate the Multidimensional Experiential Avoidance Questionnaire
Source: Front Psychol. 2016 Feb 24;7:189. doi: 10.3389/fpsyg.2016.00189 (PMC4764703; doi:10.3389/fpsyg.2016.00189)
Supplement: Supplementary file 1 [file DataSheet1.ZIP]

Archive with 3 entries (2 files):
- SuppMaterials/Imputation1.Rdata
- SuppMaterials/MEAQitems.txt
- SuppMaterials/
