# Supplementary material for: Using Genetic Algorithms in a Large Nationally Representative American Sample to Abbreviate the Multidimensional Experiential Avoidance Questionnaire
Source: Front Psychol. 2016 Feb 24;7:189. doi: 10.3389/fpsyg.2016.00189 (PMC4764703; doi:10.3389/fpsyg.2016.00189)
Supplement: Supplementary file 1 [file DataSheet1.ZIP › SuppMaterials/MEAQitems.txt]

Labels of the 62 items of the MEAQ in the attached R imputed dataset

Behavioral avoidance

Q115 I won't do something if I think it will make me uncomfortable 
Q129 I avoid activities if there is even a small possibility of getting hurt 
Q141 I rarely do something if there is a chance that it will upset me 
Q153 I work hard to avoid situations that might bring up unpleasant thoughts and feelings in me
Q165 I prefer to stick to what I am comfortable with, rather than try new activities 
Q177 If I have any doubts about doing something, I just won't do it 
Q191 If I am starting to feel trapped, I leave the situation immediately 
Q203 I go out of my way to avoid uncomfortable situations 
Q215 If I am in a slightly uncomfortable situation, I try to leave right away 
Q223 I avoid situations if there is a chance that I'll feel nervous
Q231 I'm quick to leave any situation that makes me feel uneasy 


Distress aversion

Q117 If I could magically remove all of my painful memories, I would 
Q127 Happiness means never feeling any pain or disappointment 
Q139 When I am hurting, I would do anything to feel better 
Q151 Happiness involves getting rid of negative thoughts 
Q163 One of my big goals is to be free from painful emotions 
Q175 I'd do anything to feel less stressed 
Q181 In this day and age people should not have to suffer 
Q189 My life would be great if I never felt anxious 
Q201 I would give up a lot not to feel bad 
Q213 Pain always leads to suffering 
Q221 I wish I could get rid of all of my negative emotions 
Q229 The key to a good life is never feeling any pain 
Q235 I hope to live without any sadness and disappointment 


Procrastination

Q123 I tend to put off unpleasant things that need to get done 
Q135 I sometimes procrastinate to avoid facing challenges 
Q147 When I have something important to do I find myself doing a lot of other things instead
Q173 I try to deal with problems right away 
Q185 I try to put off unpleasant tasks for as long as possible 
Q197 I won't do something until I absolutely have to 
Q207 Why do today what you can put off until tomorrow 


Distration/suppression

Q119 When something upsetting comes up, I try very hard to stop thinking about it 
Q131 When negative thoughts come up, I try to fill my head with something else 
Q143 I usually try to distract myself when I feel something painful   
Q157 When upsetting memories come up, I try to focus on other things 
Q167 I work hard to keep out upsetting feelings 
Q179 When unpleasant memories come to me, I try to put them out of my mind
Q193 When a negative thought comes up, I immediately try to think of something else 


Repression/denial

Q121 I sometimes have difficulty identifying how I feel 
Q133 At times, people have told me I'm in denial 
Q145 I am able to "turn off" my emotions when I don't want to feel 
Q155 I don't realize I'm anxious until other people tell me 
Q159 I am in touch with my emotions 
Q169 People have said that I don't own up to my problems 
Q183 Others have told me that I suppress my feelings 
Q195 It's hard for me to know what I'm feeling 
Q205 I can numb my feelings when they are too intense 
Q211 Some people have told me that I "hide my head in the sand" 
Q217 It takes me awhile to realize when I'm feeling bad 
Q225 I feel disconnected from my emotions 
Q233 People have told me that I'm not aware of my problems 


Distress endurance

Q125 People should face their fears 
Q137 Even when I feel uncomfortable, I don't give up working toward things I value 
Q149 I am willing to put up with pain and discomfort to get what I want 
Q161 I am willing to suffer for the things that matter to me 
Q171 Fear or anxiety won't stop me from doing something important 
Q187 When I am hurting, I still do what needs to be done 
Q199 I don't let pain and discomfort stop me from getting what I want 
Q209 I am willing to put up with sadness to get what I want 
Q219 I continue working toward my goals even if I have doubts 
Q227 I don't let gloomy thoughts stop me from doing what I want 
Q237 When working on something important, I won't quit even if things get difficult 
